# Supplementary material for: Overexpression of plastid lipid-associated protein in marine diatom enhances the xanthophyll synthesis and storage
Source: Front Microbiol. 2023 Apr 21;14:1143017. doi: 10.3389/fmicb.2023.1143017 (PMC10160619; doi:10.3389/fmicb.2023.1143017)
Supplement: Supplementary file 2 [file Table_1.xlsx]

## Sheet: Carotenoid synthesis pathway
seq_type	chromosome	genomic_accession	start	end	strand	product_accession	locus_tag	GeneID	feature_interval_length	product_length	name	symbol	gene_symbol	description	GO_id	GO_term	pathway	pathway_description	FoldChange	log2FoldChange	BaseMean_control_PT_WT	BaseMean_case_PAP_B
chromosome	14	NC_011682.1	515437	516975	-	XP_002182082.1	PHATRDRAFT_37960	7202877	1539	512	predicted protein		CCD7	Carotenoid cleavage dioxygenase 7, chloroplastic	GO:0009507,GO:0009570,GO:0009733,GO:0010223,GO:0010436,GO:0016121,GO:0016702,GO:0045549,GO:0046872,GO:0102395,GO:1901601	chloroplast|chloroplast stroma|response to auxin|secondary shoot formation|carotenoid dioxygenase activity|carotene catabolic process|oxidoreductase activity, acting on single donors with incorporation of molecular oxygen, incorporation of two atoms of oxygen|9-cis-epoxycarotenoid dioxygenase activity|metal ion binding|9-cis-beta-carotene 9',10'-cleavage oxygenase activity|strigolactone biosynthe…	0	0	0.404305	-1.30648	673.302	272.22
chromosome	8	NC_011676.1	471844	472332	-	XP_002180244.1	PHATRDRAFT_4021	7201097	489	163	predicted protein		CCD7	Carotenoid cleavage dioxygenase 7, chloroplastic	GO:0009507,GO:0009570,GO:0009733,GO:0010223,GO:0010436,GO:0016121,GO:0016702,GO:0045549,GO:0046872,GO:0102395,GO:1901601	chloroplast|chloroplast stroma|response to auxin|secondary shoot formation|carotenoid dioxygenase activity|carotene catabolic process|oxidoreductase activity, acting on single donors with incorporation of molecular oxygen, incorporation of two atoms of oxygen|9-cis-epoxycarotenoid dioxygenase activity|metal ion binding|9-cis-beta-carotene 9',10'-cleavage oxygenase activity|strigolactone biosynthe…	0	0	0.471608	-1.08434	2541.28	1198.49
chromosome	21	NC_011689.1	468221	469738	+	XP_002183881.1	PHATRDRAFT_15806	7195463	1518	506	pds-like3, phytoene desaturase-like protein		PDS	15-cis-phytoene desaturase, chloroplastic/chromoplastic	GO:0009507,GO:0009509,GO:0016020,GO:0016117,GO:0016120,GO:0016166	chloroplast|chromoplast|membrane|carotenoid biosynthetic process|carotene biosynthetic process|phytoene dehydrogenase activity	0	0	0.600429	-0.735933	2110.4	1267.15
chromosome	4	NC_011672.1	1116291	1117604	-	XP_002178643.1	PHATRDRAFT_44635	7198121	1314	437	violaxanthin deepoxidase	VDE	VDE1	Violaxanthin de-epoxidase, chloroplastic	GO:0009535,GO:0046422	chloroplast thylakoid membrane|violaxanthin de-epoxidase activity	ko00906	Carotenoid biosynthesis	0.843919	-0.244823	208.383	175.859
chromosome	1	NC_011669.1	578114	580229	+	XP_002176612.1	PHATRDRAFT_56484	7195976	1980	659	precursor of cyclase lycopene beta cyclase	LCYB	LCY1	Lycopene beta cyclase, chloroplastic/chromoplastic	GO:0009507,GO:0009509,GO:0016117,GO:0016705,GO:0016853	chloroplast|chromoplast|carotenoid biosynthetic process|oxidoreductase activity, acting on paired donors, with incorporation or reduction of molecular oxygen|isomerase activity	0	0	0.885263	-0.175822	146.948	130.087
chromosome	8	NC_011676.1	74943	76817	-	XP_002180171.1	PHATRDRAFT_45735	7200765	1875	624	phytoene dehydrogenase	PDS1	PDS	15-cis-phytoene desaturase, chloroplastic/chromoplastic	GO:0009507,GO:0009509,GO:0009635,GO:0016020,GO:0016117,GO:0016120,GO:0016166	chloroplast|chromoplast|response to herbicide|membrane|carotenoid biosynthetic process|carotene biosynthetic process|phytoene dehydrogenase activity	ko00906	Carotenoid biosynthesis	0.901571	-0.149487	635.943	573.347
chromosome	5	NC_011673.1	447594	449202	+	XP_002178776.1	PHATRDRAFT_56481	7199567	1518	505	phytoene synthase	PSY	PSY1	Phytoene synthase, chloroplastic	GO:0004310,GO:0006696,GO:0009507,GO:0016117,GO:0016767,GO:0031969,GO:0051996	farnesyl-diphosphate farnesyltransferase activity|ergosterol biosynthetic process|chloroplast|carotenoid biosynthetic process|geranylgeranyl-diphosphate geranylgeranyltransferase activity|chloroplast membrane|squalene synthase activity	ko00906	Carotenoid biosynthesis	0.985655	-0.0208452	261.517	257.765
chromosome	24	NC_011692.1	265491	267343	+	XP_002184512.1	PHATRDRAFT_55102	7198353	1770	589	phytoene desaturase	PDS2	PDS	15-cis-phytoene desaturase, chloroplastic/chromoplastic	GO:0009507,GO:0009509,GO:0009635,GO:0016020,GO:0016117,GO:0016120,GO:0016166	chloroplast|chromoplast|response to herbicide|membrane|carotenoid biosynthetic process|carotene biosynthetic process|phytoene dehydrogenase activity	ko00906	Carotenoid biosynthesis	0.992815	-0.0104026	486.504	483.009
chromosome	8	NC_011676.1	453183	454926	+	XP_002180051.1	PHATRDRAFT_45846	7200954	1668	555	precursor of protein violaxanthin deepoxidase-like protein	VDL2		0	0	0	ko00906	Carotenoid biosynthesis	1.04596	0.0648274	35.6991	37.3399
chromosome	1	NC_011669.1	925780	927555	+	XP_002176685.1	PHATRDRAFT_53974	7196365	1776	591	zeta-carotene desaturase	ZDS	ZDS1	Zeta-carotene desaturase, chloroplastic/chromoplastic	GO:0009507,GO:0009509,GO:0016117,GO:0016719,GO:0052886,GO:0052887,GO:0052889	chloroplast|chromoplast|carotenoid biosynthetic process|carotene 7,8-desaturase activity|9,9'-dicis-carotene:quinone oxidoreductase activity|7,9,9'-tricis-neurosporene:quinone oxidoreductase activity|9,9'-di-cis-zeta-carotene desaturation to 7,9,7',9'-tetra-cis-lycopene	ko00906	Carotenoid biosynthesis	1.08969	0.123921	1160.64	1264.74
chromosome	4	NC_011672.1	1118301	1120439	+	XP_002178367.1	PHATRDRAFT_56492	7197634	1674	557	zeaxanthin epoxidase	ZEP3		Zeaxanthin epoxidase, chloroplastic	GO:0009507,GO:0009540,GO:0009688,GO:0016020,GO:0071949	chloroplast|zeaxanthin epoxidase [overall] activity|abscisic acid biosynthetic process|membrane|FAD binding	ko00906	Carotenoid biosynthesis	1.30009	0.378612	806.966	1049.13
chromosome	5	NC_011673.1	196882	199191	+	XP_002178724.1	PHATRDRAFT_26422	7199887	2310	769	lutein deficient 1-like protein	LUT1-2	CYP97B3	Cytochrome P450 97B3, chloroplastic	GO:0004497,GO:0005506,GO:0009507,GO:0009570,GO:0009941,GO:0016117,GO:0016705,GO:0020037,GO:0031969	monooxygenase activity|iron ion binding|chloroplast|chloroplast stroma|chloroplast envelope|carotenoid biosynthetic process|oxidoreductase activity, acting on paired donors, with incorporation or reduction of molecular oxygen|heme binding|chloroplast membrane	0	0	1.36397	0.447812	138.645	189.108
chromosome	27	NC_011695.1	41125	43152	-	XP_002185034.1	PHATRDRAFT_50101	7198820	1935	644	lutein deficient 1-like protein	LUT1-1	CYP97B3	Cytochrome P450 97B3, chloroplastic	GO:0004497,GO:0005506,GO:0009507,GO:0009570,GO:0009941,GO:0016117,GO:0016705,GO:0020037,GO:0031969	monooxygenase activity|iron ion binding|chloroplast|chloroplast stroma|chloroplast envelope|carotenoid biosynthetic process|oxidoreductase activity, acting on paired donors, with incorporation or reduction of molecular oxygen|heme binding|chloroplast membrane	0	0	1.4203	0.506199	630.961	896.156
chromosome	27	NC_011695.1	41125	42834	-	XP_002185035.1	PHATRDRAFT_50101	7198820	1617	538	lut1-1	LUT1-1	CYP97B3	Cytochrome P450 97B3, chloroplastic	GO:0004497,GO:0005506,GO:0009507,GO:0009570,GO:0009941,GO:0016117,GO:0016705,GO:0020037,GO:0031969	monooxygenase activity|iron ion binding|chloroplast|chloroplast stroma|chloroplast envelope|carotenoid biosynthetic process|oxidoreductase activity, acting on paired donors, with incorporation or reduction of molecular oxygen|heme binding|chloroplast membrane	0	0	1.4203	0.506199	630.961	896.156
chromosome	1	NC_011669.1	2222816	2224716	+	XP_002176935.1	PHATRDRAFT_56488	7196921	1815	604	precursor of protein zeaxanthin epoxidase-like protein	ZEP2		Zeaxanthin epoxidase, chloroplastic	GO:0009507,GO:0009540,GO:0009688,GO:0016020,GO:0071949	chloroplast|zeaxanthin epoxidase [overall] activity|abscisic acid biosynthetic process|membrane|FAD binding	ko00906	Carotenoid biosynthesis	1.72541	0.786939	416.767	719.093
chromosome	8	NC_011676.1	450409	452106	-	XP_002180238.1	PHATRDRAFT_45845	7201093	1698	565	zeaxanthin epoxidase	ZEP1		Zeaxanthin epoxidase, chloroplastic	GO:0009507,GO:0009540,GO:0009688,GO:0016020,GO:0071949	chloroplast|zeaxanthin epoxidase [overall] activity|abscisic acid biosynthetic process|membrane|FAD binding	ko00906	Carotenoid biosynthesis	2.09363	1.06601	65.5868	137.314
chromosome	3	NC_011671.1	387930	390089	-	XP_002186335.1	PHATR_43904	7204310	2091	696	phytoene desaturase. zeta-carotene desaturase. bacterial-like protein		al-1	Phytoene desaturase	GO:0016021,GO:0016117,GO:0016491	integral component of membrane|carotenoid biosynthetic process|oxidoreductase activity	0	0	3.24085	1.69637	127.853	414.352
chromosome	9	NC_011677.1	433920	435281	-	XP_002180635.1	PHATRDRAFT_46155	7201244	1362	453	precursor of protein violaxanthin deepoxidase-like protein	VDL1	VDE1	Violaxanthin de-epoxidase, chloroplastic	GO:0009535,GO:0046422	chloroplast thylakoid membrane|violaxanthin de-epoxidase activity	ko00906	Carotenoid biosynthesis	4.20278	2.07134	128.683	540.826
chromosome	6	NC_011674.1	585988	587784	+	XP_002179244.1	PHATRDRAFT_45243	7200259	1797	598	carotenoid isomerase	CRTISO4	CRTISO	Prolycopene isomerase, chloroplastic	GO:0016117,GO:0016491,GO:0031969,GO:0046608	carotenoid biosynthetic process|oxidoreductase activity|chloroplast membrane|carotenoid isomerase activity	0	0	5.94847	2.57252	8.30212	49.385

## Sheet: Proteins in FCP complex
seq_type	chromosome	genomic_accession	start	end	strand	product_accession	locus_tag	GeneID	feature_interval_length	product_length	name	symbol	gene_symbol	description	GO_id	GO_term	pathway	pathway_description	FoldChange	log2FoldChange	BaseMean_control_PT_WT	BaseMean_case_PAP_B
chromosome	2	NC_011670.1	134351	134947	-	XP_002177869.1	PHATRDRAFT_50705	7197086	597	198	protein fucoxanthin chlorophyl a/c protein	Lhcf3	FCPC	Fucoxanthin-chlorophyll a-c binding protein C, chloroplastic	GO:0009523,GO:0009535,GO:0009765,GO:0016021,GO:0016168,GO:0018298,GO:0030076	photosystem II|chloroplast thylakoid membrane|photosynthesis, light harvesting|integral component of membrane|chlorophyll binding|protein-chromophore linkage|light-harvesting complex	ko00196	Photosynthesis - antenna proteins	0.0806026	-3.63303	14.9438	1.20451
chromosome	19	NC_011687.1	569825	570611	+	XP_002183381.1	PHATRDRAFT_48882	7195163	612	203	protein fucoxanthin chlorophyll a/c protein	Lhcf15	FCPE	Fucoxanthin-chlorophyll a-c binding protein E, chloroplastic	GO:0009523,GO:0009535,GO:0009765,GO:0016021,GO:0016168,GO:0018298,GO:0030076	photosystem II|chloroplast thylakoid membrane|photosynthesis, light harvesting|integral component of membrane|chlorophyll binding|protein-chromophore linkage|light-harvesting complex	ko00196	Photosynthesis - antenna proteins	0.211057	-2.2443	6214.97	1311.71
chromosome	17	NC_011685.1	288763	289365	-	XP_002182937.1	PHATRDRAFT_22395	7203582	603	200	protein fucoxanthin chlorophyll a/c protein	Lhcf8	FCPE	Fucoxanthin-chlorophyll a-c binding protein E, chloroplastic	GO:0009523,GO:0009535,GO:0009765,GO:0016021,GO:0016168,GO:0018298,GO:0030076	photosystem II|chloroplast thylakoid membrane|photosynthesis, light harvesting|integral component of membrane|chlorophyll binding|protein-chromophore linkage|light-harvesting complex	ko00196	Photosynthesis - antenna proteins	0.267261	-1.90368	63.0961	16.8632
chromosome	24	NC_011692.1	469654	470247	-	XP_002184620.1	PHATRDRAFT_30648	7198479	594	197	protein fucoxanthin chlorophyll a/c protein	Lhcf5	FCPE	Fucoxanthin-chlorophyll a-c binding protein E, chloroplastic	GO:0009523,GO:0009535,GO:0009765,GO:0016021,GO:0016168,GO:0018298,GO:0030076	photosystem II|chloroplast thylakoid membrane|photosynthesis, light harvesting|integral component of membrane|chlorophyll binding|protein-chromophore linkage|light-harvesting complex	ko00196	Photosynthesis - antenna proteins	0.279009	-1.84162	129.513	36.1353
chromosome	25	NC_011693.1	273174	273874	-	XP_002184765.1	PHATRDRAFT_16302	7198611	582	193	protein fucoxanthin chlorophyll protein	Lhcf12	FCPB	Fucoxanthin-chlorophyll a-c binding protein B, chloroplastic	GO:0009523,GO:0009535,GO:0009765,GO:0016021,GO:0016168,GO:0018298,GO:0030076	photosystem II|chloroplast thylakoid membrane|photosynthesis, light harvesting|integral component of membrane|chlorophyll binding|protein-chromophore linkage|light-harvesting complex	ko00196	Photosynthesis - antenna proteins	0.354652	-1.49553	74.7191	26.4992
chromosome	2	NC_011670.1	847820	848714	-	XP_002178019.1	PHATRDRAFT_50725	7197307	600	199	protein fucoxanthin chlorophyll a/c protein	Lhcr3	FCPF	Fucoxanthin-chlorophyll a-c binding protein F, chloroplastic	GO:0009523,GO:0009535,GO:0009765,GO:0016021,GO:0016168,GO:0018298,GO:0030076	photosystem II|chloroplast thylakoid membrane|photosynthesis, light harvesting|integral component of membrane|chlorophyll binding|protein-chromophore linkage|light-harvesting complex	ko00196	Photosynthesis - antenna proteins	0.444927	-1.16836	124.532	55.4075
chromosome	17	NC_011685.1	55656	56393	+	XP_002182761.1	PHATRDRAFT_29472	7203780	738	246	protein fucoxanthin chlorophyll a/c protein	Lhcr5	FCP	Fucoxanthin-chlorophyll a-c binding protein, chloroplastic	GO:0009523,GO:0009535,GO:0009765,GO:0016021,GO:0016168,GO:0018298,GO:0030076	photosystem II|chloroplast thylakoid membrane|photosynthesis, light harvesting|integral component of membrane|chlorophyll binding|protein-chromophore linkage|light-harvesting complex	ko00196	Photosynthesis - antenna proteins	0.452173	-1.14505	9653.71	4365.15
chromosome	25	NC_011693.1	266487	267262	-	XP_002184763.1	PHATRDRAFT_56310	7198609	621	206	protein fucoxanthin chlorophyll a/c protein	Lhcf17	FCPE	Fucoxanthin-chlorophyll a-c binding protein E, chloroplastic	GO:0009523,GO:0009535,GO:0009765,GO:0016021,GO:0016168,GO:0018298,GO:0030076	photosystem II|chloroplast thylakoid membrane|photosynthesis, light harvesting|integral component of membrane|chlorophyll binding|protein-chromophore linkage|light-harvesting complex	ko00196	Photosynthesis - antenna proteins	0.506509	-0.981341	140.306	71.0662
chromosome	2	NC_011670.1	708701	709611	+	XP_002177668.1	PHATRDRAFT_43522	7197205	813	270	protein fucoxanthin chlorophyll a/c protein	Lhcr7	FCP	Fucoxanthin-chlorophyll a-c binding protein, chloroplastic	GO:0009523,GO:0009535,GO:0009765,GO:0016021,GO:0016168,GO:0018298,GO:0030076	photosystem II|chloroplast thylakoid membrane|photosynthesis, light harvesting|integral component of membrane|chlorophyll binding|protein-chromophore linkage|light-harvesting complex	ko00196	Photosynthesis - antenna proteins	0.549076	-0.864923	1833.94	1006.97
chromosome	15	NC_011683.1	402967	403672	+	XP_002182219.1	PHATRDRAFT_22006	7203170	600	199	protein fucoxanthin chlorophyll a/c protein	Lhcf10	FCPF	Fucoxanthin-chlorophyll a-c binding protein F, chloroplastic	GO:0009523,GO:0009535,GO:0009765,GO:0016021,GO:0016168,GO:0018298,GO:0030076	photosystem II|chloroplast thylakoid membrane|photosynthesis, light harvesting|integral component of membrane|chlorophyll binding|protein-chromophore linkage|light-harvesting complex	ko00196	Photosynthesis - antenna proteins	0.62434	-0.679596	202.572	126.474
chromosome	3	NC_011671.1	1216870	1217457	+	XP_002186206.1	PHATR_25893	7204099	588	195	fucoxanthin chlorophyll a/c protein, lhcf type	Lhcf14	FCPF	Fucoxanthin-chlorophyll a-c binding protein F, chloroplastic	GO:0009523,GO:0009535,GO:0009765,GO:0016021,GO:0016168,GO:0018298,GO:0030076	photosystem II|chloroplast thylakoid membrane|photosynthesis, light harvesting|integral component of membrane|chlorophyll binding|protein-chromophore linkage|light-harvesting complex	ko00196	Photosynthesis - antenna proteins	0.677743	-0.561189	353.67	239.698
chromosome	2	NC_011670.1	135961	136557	-	XP_002177870.1	PHATRDRAFT_25172	7197087	597	198	protein fucoxanthin chlorophyll a/c protein	Lhcf2	FCPB	Fucoxanthin-chlorophyll a-c binding protein B, chloroplastic	GO:0009523,GO:0009535,GO:0009765,GO:0016021,GO:0016168,GO:0018298,GO:0030076	photosystem II|chloroplast thylakoid membrane|photosynthesis, light harvesting|integral component of membrane|chlorophyll binding|protein-chromophore linkage|light-harvesting complex	ko00196	Photosynthesis - antenna proteins	0.68463	-0.546604	339.557	232.471
chromosome	1	NC_011669.1	1170520	1171101	+	XP_002176735.1	PHATRDRAFT_17531	7196166	582	193	fucoxanthin chlorophyll a/c protein	FCPA-2	FCPA	Fucoxanthin-chlorophyll a-c binding protein, chloroplastic	GO:0009523,GO:0009535,GO:0009765,GO:0016021,GO:0016168,GO:0018298,GO:0030076	photosystem II|chloroplast thylakoid membrane|photosynthesis, light harvesting|integral component of membrane|chlorophyll binding|protein-chromophore linkage|light-harvesting complex	0	0	0.703171	-0.508052	135.325	95.1564
chromosome	24	NC_011692.1	407197	407811	+	XP_002184540.1	PHATRDRAFT_30643	7198473	615	204	protein fucoxanthin chlorophyll a/c protein	Lhcf7	FCPF	Fucoxanthin-chlorophyll a-c binding protein F, chloroplastic	GO:0009523,GO:0009535,GO:0009765,GO:0016021,GO:0016168,GO:0018298,GO:0030076	photosystem II|chloroplast thylakoid membrane|photosynthesis, light harvesting|integral component of membrane|chlorophyll binding|protein-chromophore linkage|light-harvesting complex	ko00196	Photosynthesis - antenna proteins	0.703171	-0.508052	135.325	95.1564
chromosome	15	NC_011683.1	811969	812583	+	XP_002182305.1	PHATRDRAFT_29266	7203256	615	204	protein fucoxanthin chlorophyll a/c protein	Lhcf6	FCPF	Fucoxanthin-chlorophyll a-c binding protein F, chloroplastic	GO:0009523,GO:0009535,GO:0009765,GO:0016021,GO:0016168,GO:0018298,GO:0030076	photosystem II|chloroplast thylakoid membrane|photosynthesis, light harvesting|integral component of membrane|chlorophyll binding|protein-chromophore linkage|light-harvesting complex	ko00196	Photosynthesis - antenna proteins	0.725424	-0.463104	16.6042	12.0451
chromosome	2	NC_011670.1	137096	137686	-	XP_002177871.1	PHATRDRAFT_18049	7197088	591	196	protein fucoxanthin chlorophyll a/c protein	Lhcf1	FCPA	Fucoxanthin-chlorophyll a-c binding protein A, chloroplastic	GO:0009523,GO:0009535,GO:0009765,GO:0016021,GO:0016168,GO:0018298,GO:0030076	photosystem II|chloroplast thylakoid membrane|photosynthesis, light harvesting|integral component of membrane|chlorophyll binding|protein-chromophore linkage|light-harvesting complex	ko00196	Photosynthesis - antenna proteins	0.74503	-0.42463	307.179	228.857
chromosome	15	NC_011683.1	130319	131033	+	XP_002182162.1	PHATRDRAFT_47813	7203055	597	198	protein fucoxanthin chlorophyll a/c protein	Lhcr14	FCPF	Fucoxanthin-chlorophyll a-c binding protein F, chloroplastic	GO:0009523,GO:0009535,GO:0009765,GO:0016021,GO:0016168,GO:0018298,GO:0030076	photosystem II|chloroplast thylakoid membrane|photosynthesis, light harvesting|integral component of membrane|chlorophyll binding|protein-chromophore linkage|light-harvesting complex	ko00196	Photosynthesis - antenna proteins	0.748093	-0.41871	159.401	119.247
chromosome	4	NC_011672.1	1013676	1014488	-	XP_002178624.1	PHATRDRAFT_44601	7198100	603	200	protein fucoxanthin chlorophyll a/c protein	Lhcr1	FCP	Fucoxanthin-chlorophyll a-c binding protein, chloroplastic	GO:0009523,GO:0009535,GO:0009765,GO:0016021,GO:0016168,GO:0018298,GO:0030076	photosystem II|chloroplast thylakoid membrane|photosynthesis, light harvesting|integral component of membrane|chlorophyll binding|protein-chromophore linkage|light-harvesting complex	ko00196	Photosynthesis - antenna proteins	0.832453	-0.264558	101.286	84.3158
chromosome	20	NC_011688.1	265612	266229	-	XP_002183709.1	PHATRDRAFT_30031	7195396	618	205	protein fucoxanthin chlorophyll a/c protein	Lhcf9	FCPF	Fucoxanthin-chlorophyll a-c binding protein F, chloroplastic	GO:0009523,GO:0009535,GO:0009765,GO:0016021,GO:0016168,GO:0018298,GO:0030076	photosystem II|chloroplast thylakoid membrane|photosynthesis, light harvesting|integral component of membrane|chlorophyll binding|protein-chromophore linkage|light-harvesting complex	ko00196	Photosynthesis - antenna proteins	0.854388	-0.227037	74.7191	63.8391
chromosome	24	NC_011692.1	468365	468958	-	XP_002184619.1	PHATRDRAFT_51230	7198478	594	197	protein fucoxanthin chlorophyll a/c protein	Lhcf11	FCPF	Fucoxanthin-chlorophyll a-c binding protein F, chloroplastic	GO:0009523,GO:0009535,GO:0009765,GO:0016021,GO:0016168,GO:0018298,GO:0030076	photosystem II|chloroplast thylakoid membrane|photosynthesis, light harvesting|integral component of membrane|chlorophyll binding|protein-chromophore linkage|light-harvesting complex	ko00196	Photosynthesis - antenna proteins	0.969382	-0.0448624	1493.55	1447.82
chromosome	19	NC_011687.1	102424	103017	+	XP_002183291.1	PHATRDRAFT_22680	7194998	594	197	protein fucoxanthin chlorophyll a/c protein	Lhcf13	FCPF	Fucoxanthin-chlorophyll a-c binding protein F, chloroplastic	GO:0009523,GO:0009535,GO:0009765,GO:0016021,GO:0016168,GO:0018298,GO:0030076	photosystem II|chloroplast thylakoid membrane|photosynthesis, light harvesting|integral component of membrane|chlorophyll binding|protein-chromophore linkage|light-harvesting complex	ko00196	Photosynthesis - antenna proteins	0.990193	-0.0142189	279.782	277.038
chromosome	1	NC_011669.1	1848990	1849816	-	XP_002177385.1	PHATRDRAFT_17766	7196236	648	215	protein fucoxanthin chlorophyll a/c protein	Lhcr4	FCPF	Fucoxanthin-chlorophyll a-c binding protein F, chloroplastic	GO:0009523,GO:0009535,GO:0009765,GO:0016021,GO:0016168,GO:0018298,GO:0030076	photosystem II|chloroplast thylakoid membrane|photosynthesis, light harvesting|integral component of membrane|chlorophyll binding|protein-chromophore linkage|light-harvesting complex	ko00196	Photosynthesis - antenna proteins	1.13957	0.188496	228.308	260.174
chromosome	5	NC_011673.1	849258	850321	+	XP_002178860.1	PHATRDRAFT_34536	7199648	621	206	protein fucoxanthin chlorophyll a/c protein	Lhcf16	FCPA	Fucoxanthin-chlorophyll a-c binding protein, chloroplastic	GO:0009523,GO:0009535,GO:0009765,GO:0016021,GO:0016168,GO:0018298,GO:0030076	photosystem II|chloroplast thylakoid membrane|photosynthesis, light harvesting|integral component of membrane|chlorophyll binding|protein-chromophore linkage|light-harvesting complex	0	0	1.21153	0.276833	80.5306	97.5654
chromosome	1	NC_011669.1	1847760	1848499	+	XP_002176857.1	PHATRDRAFT_54027	7196834	609	202	protein fucoxanthin chlorophyll a/c protein	Lhcr12	FCPA	Fucoxanthin-chlorophyll a-c binding protein A, chloroplastic	GO:0009523,GO:0009535,GO:0009765,GO:0016021,GO:0016168,GO:0018298,GO:0030076	photosystem II|chloroplast thylakoid membrane|photosynthesis, light harvesting|integral component of membrane|chlorophyll binding|protein-chromophore linkage|light-harvesting complex	ko00196	Photosynthesis - antenna proteins	1.34476	0.427353	386.049	519.144
chromosome	30	NC_011698.1	162513	163232	-	XP_002185437.1	PHATRDRAFT_24119	7199273	720	239	fucoxanthin chlorophyll a/c protein, deviant	FCPA-1	FCPA	Fucoxanthin-chlorophyll a-c binding protein A, chloroplastic	GO:0009523,GO:0009535,GO:0009765,GO:0016021,GO:0016168,GO:0018298,GO:0030076	photosystem II|chloroplast thylakoid membrane|photosynthesis, light harvesting|integral component of membrane|chlorophyll binding|protein-chromophore linkage|light-harvesting complex	ko00196	Photosynthesis - antenna proteins	3.30068	1.72276	33.2085	109.611

## Sheet: Photosystem assembly
seq_type	chromosome	genomic_accession	start	end	strand	product_accession	locus_tag	GeneID	feature_interval_length	product_length	name	symbol	gene_symbol	description	GO_id	GO_term	pathway	pathway_description	FoldChange	log2FoldChange	BaseMean_control_PT_WT	BaseMean_case_PAP_B
chromosome	3	NC_011671.1	1325578	1326717	-	XP_002186506.1	PHATR_44212	7203929	1140	379	predicted protein		LPA3	Protein LOW PSII ACCUMULATION 3, chloroplastic	GO:0009507,GO:0009535,GO:0009570,GO:0009735,GO:0010207	chloroplast|chloroplast thylakoid membrane|chloroplast stroma|response to cytokinin|photosystem II assembly	0	0	0.536615	-0.898041	242.422	130.087
chromosome	9	NC_011677.1	908667	909952	+	XP_002180537.1	PHATRDRAFT_46317	7201386	1188	395	predicted protein		LPA1	Protein LOW PSII ACCUMULATION 1, chloroplastic	GO:0009507,GO:0009535,GO:0010270,GO:0016021	chloroplast|chloroplast thylakoid membrane|photosystem II oxygen evolving complex assembly|integral component of membrane	0	0	0.64166	-0.640119	381.067	244.516
chromosome	14	NC_011682.1	513514	514680	-	XP_002182081.1	PHATRDRAFT_37959	7202876	936	311	predicted protein		THF1	Protein THYLAKOID FORMATION1, chloroplastic	GO:0009534,GO:0009570,GO:0009707,GO:0010027,GO:0010207,GO:0016021,GO:0045037,GO:0045038	chloroplast thylakoid|chloroplast stroma|chloroplast outer membrane|thylakoid membrane organization|photosystem II assembly|integral component of membrane|protein import into chloroplast stroma|protein import into chloroplast thylakoid membrane	0	0	0.761125	-0.393794	1585.71	1206.92
chromosome	17	NC_011685.1	262854	263655	+	XP_002182804.1	PHATRDRAFT_48371	7203638	669	222	predicted protein		MET1	Protein MET1, chloroplastic	GO:0009416,GO:0009507,GO:0009523,GO:0009534,GO:0009535,GO:0009570,GO:0009575,GO:0009579,GO:0009611,GO:0009644,GO:0009941,GO:0010206,GO:0010207,GO:0015979,GO:0031969,GO:0035448	response to light stimulus|chloroplast|photosystem II|chloroplast thylakoid|chloroplast thylakoid membrane|chloroplast stroma|chromoplast stroma|thylakoid|response to wounding|response to high light intensity|chloroplast envelope|photosystem II repair|photosystem II assembly|photosynthesis|chloroplast membrane|extrinsic component of thylakoid membrane	0	0	0.769854	-0.377344	3022.8	2327.12
chromosome	1	NC_011669.1	1042315	1043035	-	XP_002177207.1	PHATRDRAFT_42765	7196392	537	178	predicted protein		PSB27-1	Photosystem II repair protein PSB27-H1, chloroplastic	GO:0009507,GO:0009534,GO:0009535,GO:0009543,GO:0009579,GO:0010206,GO:0010207,GO:0071484	chloroplast|chloroplast thylakoid|chloroplast thylakoid membrane|chloroplast thylakoid lumen|thylakoid|photosystem II repair|photosystem II assembly|cellular response to light intensity	ko00195	Photosynthesis	0.900887	-0.150582	229.969	207.176
chromosome	16	NC_011684.1	263581	265163	+	XP_002182500.1	PHATRDRAFT_48122	7203280	1101	366	predicted protein		LTO1	Thiol-disulfide oxidoreductase LTO1	GO:0003955,GO:0009507,GO:0009535,GO:0009536,GO:0010207,GO:0016021,GO:0048038	NAD(P)H dehydrogenase (quinone) activity|chloroplast|chloroplast thylakoid membrane|plastid|photosystem II assembly|integral component of membrane|quinone binding	0	0	1.00058	0.000842942	96.3046	96.3609
chromosome	25	NC_011693.1	230664	230900	-	XP_002184755.1	PHATRDRAFT_7784	7198524	237	79	predicted protein		LTO1	Thiol-disulfide oxidoreductase LTO1	GO:0003955,GO:0009507,GO:0009535,GO:0009536,GO:0010207,GO:0016021,GO:0048038	NAD(P)H dehydrogenase (quinone) activity|chloroplast|chloroplast thylakoid membrane|plastid|photosystem II assembly|integral component of membrane|quinone binding	0	0	1.28964	0.366971	14.9438	19.2722
chromosome	6	NC_011674.1	51027	51863	-	XP_002179348.1	PHATRDRAFT_11792	7199926	837	278	predicted protein		ATAB2	Protein TAB2 homolog, chloroplastic	GO:0003723,GO:0006412,GO:0009507,GO:0009658,GO:0009704,GO:0048564	RNA binding|translation|chloroplast|chloroplast organization|de-etiolation|photosystem I assembly	0	0	1.31966	0.400165	1239.51	1635.73
chromosome	8	NC_011676.1	759531	760658	-	XP_002180309.1	PHATRDRAFT_20331	7201024	927	308	oxygen-evolving enhancer protein 1 precursor	PsbO	PSBO	Oxygen-evolving enhancer protein 1, chloroplastic	GO:0009654,GO:0010207,GO:0010242,GO:0019684,GO:0030095,GO:0042549,GO:0055114	photosystem II oxygen evolving complex|photosystem II assembly|oxygen evolving activity|photosynthesis, light reaction|chloroplast photosystem II|photosystem II stabilization|oxidation-reduction process	ko00195	Photosynthesis	1.79015	0.840077	784.551	1404.46

## Sheet: PUFAs MGDG-DGDG synthesis
seq_type	chromosome	genomic_accession	start	end	strand	product_accession	locus_tag	GeneID	feature_interval_length	product_length	name	symbol	gene_symbol		description	GO_id	GO_term	pathway	pathway_description	FoldChange	log2FoldChange	p-value
chromosome	13	NC_011681.1	741739	742835	-	XP_002181794.1	PHATRDRAFT_28797	7202268	1002	333	desaturase delta 9 desaturase	PTD9	DES9	DES9(PTD9)	Probable acyl-CoA desaturase	GO:0004768,GO:0005506,GO:0005783,GO:0005789,GO:0006636,GO:0016021,GO:0031227	stearoyl-CoA 9-desaturase activity|iron ion binding|endoplasmic reticulum|endoplasmic reticulum membrane|unsaturated fatty acid biosynthetic process|integral component of membrane|intrinsic component of endoplasmic reticulum membrane	ko01040,ko01212,ko04152	Biosynthesis of unsaturated fatty acids|Fatty acid metabolism|AMPK signaling pathway	0.617554	-0.695363	446.654	275.833
chromosome	30	NC_011698.1	77228	78819	+	XP_002185374.1	PHATRDRAFT_50443	7199255	1554	517	predicted protein		DES6	DES6()	Acyl-lipid (9-3)-desaturase	GO:0006636,GO:0016021,GO:0016491,GO:0046872	unsaturated fatty acid biosynthetic process|integral component of membrane|oxidoreductase activity|metal ion binding	0	0	0.62467	-0.678833	59.7753	37.3399
chromosome	5	NC_011673.1	690702	691562	-	XP_002179048.1	PHATRDRAFT_34485	7199773	861	286	long chain acyl-coa elongase	ELO5b	ELO1	ELO1(ELO5b)	Elongation of fatty acids protein 1	GO:0009922,GO:0016020,GO:0019367,GO:0019368,GO:0030148,GO:0030176,GO:0034625,GO:0034626,GO:0042761,GO:0102336,GO:0102337,GO:0102338,GO:0102756	fatty acid elongase activity|membrane|fatty acid elongation, saturated fatty acid|fatty acid elongation, unsaturated fatty acid|sphingolipid biosynthetic process|integral component of endoplasmic reticulum membrane|fatty acid elongation, monounsaturated fatty acid|fatty acid elongation, polyunsaturated fatty acid|very long-chain fatty acid biosynthetic process|3-oxo-arachidoyl-CoA synthase activi…	0	0	0.631285	-0.663637	108.758	68.6571
chromosome	18	NC_011686.1	66802	68163	+	XP_002183026.1	PHATRDRAFT_22510	7194699	1362	453	predicted protein		FAD4	FAD4()	Acyl-lipid (7-3)-desaturase	GO:0006636,GO:0016021,GO:0016717,GO:0042759,GO:0046872	unsaturated fatty acid biosynthetic process|integral component of membrane|oxidoreductase activity, acting on paired donors, with oxidation of a pair of donors resulting in the reduction of molecular oxygen to two molecules of water|long-chain fatty acid biosynthetic process|metal ion binding	0	0	0.654304	-0.611968	296.386	193.926
chromosome	9	NC_011677.1	391840	392840	+	XP_002180428.1	PHATRDRAFT_20508	7201238	837	278	elongase delta 6 elongase	ELO6b_2	ELO1	ELO1(ELO6b_2)	Elongation of fatty acids protein 1	GO:0009922,GO:0016020,GO:0019367,GO:0019368,GO:0030148,GO:0030176,GO:0034625,GO:0034626,GO:0042761,GO:0102336,GO:0102337,GO:0102338,GO:0102756	fatty acid elongase activity|membrane|fatty acid elongation, saturated fatty acid|fatty acid elongation, unsaturated fatty acid|sphingolipid biosynthetic process|integral component of endoplasmic reticulum membrane|fatty acid elongation, monounsaturated fatty acid|fatty acid elongation, polyunsaturated fatty acid|very long-chain fatty acid biosynthetic process|3-oxo-arachidoyl-CoA synthase activi…	ko00062	Fatty acid elongation	0.764425	-0.387553	77.2097	59.0211
chromosome	16	NC_011684.1	560296	561021	+	XP_002182556.1	PHATRDRAFT_22274	7203341	651	216	delta 6 desaturase	ELO6b_1	ELO1	ELO1(ELO6b_1)	Elongation of fatty acids protein 1	GO:0009922,GO:0016020,GO:0019367,GO:0019368,GO:0030148,GO:0030176,GO:0034625,GO:0034626,GO:0042761,GO:0102336,GO:0102337,GO:0102338,GO:0102756	fatty acid elongase activity|membrane|fatty acid elongation, saturated fatty acid|fatty acid elongation, unsaturated fatty acid|sphingolipid biosynthetic process|integral component of endoplasmic reticulum membrane|fatty acid elongation, monounsaturated fatty acid|fatty acid elongation, polyunsaturated fatty acid|very long-chain fatty acid biosynthetic process|3-oxo-arachidoyl-CoA synthase activi…	ko00062	Fatty acid elongation	0.967232	-0.0480667	4.98127	4.81805
chromosome	17	NC_011685.1	119326	120759	-	XP_002182901.1	PHATRDRAFT_29488	7203792	1434	477	delta 6 fatty acid desaturase	PTD6	DES6	DES6(PTD6)	Acyl-lipid (9-3)-desaturase	GO:0006636,GO:0016021,GO:0016491,GO:0046872	unsaturated fatty acid biosynthetic process|integral component of membrane|oxidoreductase activity|metal ion binding	0	0	1.34827	0.431106	2454.11	3308.79
chromosome	11	NC_011679.1	572223	573742	+	XP_002185732.1	PHATR_46830	7204684	1410	469	delta 5 fatty acid desaturase	PTD5a	DES4	DES4(PTD5a)	Acyl-lipid (7-3)-desaturase	GO:0006636,GO:0016021,GO:0016717,GO:0042759,GO:0046872	unsaturated fatty acid biosynthetic process|integral component of membrane|oxidoreductase activity, acting on paired donors, with oxidation of a pair of donors resulting in the reduction of molecular oxygen to two molecules of water|long-chain fatty acid biosynthetic process|metal ion binding	0	0	1.46051	0.546471	17453.6	25491.1
chromosome	26	NC_011694.1	334785	336260	+	XP_002184864.1	PHATRDRAFT_55137	7198678	1332	443	acyl desaturase		DES4	DES4()	Acyl-lipid (7-3)-desaturase	GO:0006636,GO:0016021,GO:0016717,GO:0020037,GO:0042759,GO:0046872	unsaturated fatty acid biosynthetic process|integral component of membrane|oxidoreductase activity, acting on paired donors, with oxidation of a pair of donors resulting in the reduction of molecular oxygen to two molecules of water|heme binding|long-chain fatty acid biosynthetic process|metal ion binding	0	0	1.6405	0.714136	127.022	208.38
chromosome	29	NC_011697.1	67054	67560	+	XP_002185277.1	PHATRDRAFT_5271	7199141	507	169	predicted protein		FAD4	FAD4()	Fatty acid desaturase 4, chloroplastic	GO:0006636,GO:0009507,GO:0016021,GO:0031969,GO:0046471,GO:0052637,GO:0080167	unsaturated fatty acid biosynthetic process|chloroplast|integral component of membrane|chloroplast membrane|phosphatidylglycerol metabolic process|delta 3-trans-hexadecenoic acid phosphatidylglycerol desaturase activity|response to karrikin	0	0	1.68646	0.753994	97.1348	163.814
chromosome	25	NC_011693.1	143614	144482	+	XP_002184657.1	PHATRDRAFT_16376	7198503	759	252	predicted protein		ELO1	ELO1()	Elongation of fatty acids protein 1	GO:0009922,GO:0016020,GO:0019367,GO:0019368,GO:0030148,GO:0030176,GO:0034625,GO:0034626,GO:0042761,GO:0102336,GO:0102337,GO:0102338,GO:0102756	fatty acid elongase activity|membrane|fatty acid elongation, saturated fatty acid|fatty acid elongation, unsaturated fatty acid|sphingolipid biosynthetic process|integral component of endoplasmic reticulum membrane|fatty acid elongation, monounsaturated fatty acid|fatty acid elongation, polyunsaturated fatty acid|very long-chain fatty acid biosynthetic process|3-oxo-arachidoyl-CoA synthase activi…	ko01040,ko00062,ko01212	Biosynthesis of unsaturated fatty acids|Fatty acid elongation|Fatty acid metabolism	1.70615	0.770742	193.439	330.036
chromosome	25	NC_011693.1	132980	133832	-	XP_002184740.1	PHATRDRAFT_49867	7198500	747	248	predicted protein		ELO3	ELO3()	Elongation of fatty acids protein 3	GO:0005783,GO:0006633,GO:0006892,GO:0009922,GO:0019367,GO:0030148,GO:0030176,GO:0030497,GO:0032511,GO:0034625,GO:0034626,GO:0042761,GO:0102336,GO:0102337,GO:0102338,GO:0102756	endoplasmic reticulum|fatty acid biosynthetic process|post-Golgi vesicle-mediated transport|fatty acid elongase activity|fatty acid elongation, saturated fatty acid|sphingolipid biosynthetic process|integral component of endoplasmic reticulum membrane|fatty acid elongation|late endosome to vacuole transport via multivesicular body sorting pathway|fatty acid elongation, monounsaturated fatty acid|…	0	0	2.7673	1.46848	9787.37	27084.6
chromosome	17	NC_011685.1	558989	560487	+	XP_002182858.1	PHATRDRAFT_22459	7203691	1368	455	delta 5 fatty acid desaturase	PTD5b	DES4	DES4(PTD5b)	Acyl-lipid (7-3)-desaturase	GO:0006636,GO:0016021,GO:0016717,GO:0020037,GO:0042759,GO:0046872	unsaturated fatty acid biosynthetic process|integral component of membrane|oxidoreductase activity, acting on paired donors, with oxidation of a pair of donors resulting in the reduction of molecular oxygen to two molecules of water|heme binding|long-chain fatty acid biosynthetic process|metal ion binding	0	0	3.95303	1.98296	859.27	3396.72
chromosome	3	NC_011671.1	836904	838214	+	XP_002186139.1	PHATR_25769	7204235	1311	436	delta 12 fatty acid desaturase	FAD2	FAD2	FAD2(FAD2)	Delta(12)-fatty-acid desaturase FAD2	GO:0005789,GO:0006636,GO:0016021,GO:0102985	endoplasmic reticulum membrane|unsaturated fatty acid biosynthetic process|integral component of membrane|Delta12-fatty-acid desaturase activity	ko01040,ko01212	Biosynthesis of unsaturated fatty acids|Fatty acid metabolism	21.7627	4.44379	0.830212	18.0677
chromosome	3	NC_011671.1	480081	481885	-	XP_002186355.1	PHATR_43938	7204369	1680	559	predicted protein		MGD1		Probable monogalactosyldiacylglycerol synthase 1, chloroplastic	GO:0009247,GO:0031969,GO:0046509	glycolipid biosynthetic process|chloroplast membrane|1,2-diacylglycerol 3-beta-galactosyltransferase activity	ko00561	Glycerolipid metabolism	0.538218	-0.893739	51.4732	27.7038
chromosome	9	NC_011677.1	209873	211646	+	XP_002180391.1	PHATRDRAFT_12884	7201326	1251	417	predicted protein		DGD1		Digalactosyldiacylglycerol synthase 1, chloroplastic	GO:0005739,GO:0009707,GO:0009809,GO:0009867,GO:0016757,GO:0019375,GO:0031408,GO:0035250,GO:0042550,GO:0046481	mitochondrion|chloroplast outer membrane|lignin biosynthetic process|jasmonic acid mediated signaling pathway|transferase activity, transferring glycosyl groups|galactolipid biosynthetic process|oxylipin biosynthetic process|UDP-galactosyltransferase activity|photosystem I stabilization|digalactosyldiacylglycerol synthase activity	ko00561	Glycerolipid metabolism	0.645434	-0.631658	436.692	281.856
chromosome	1	NC_011669.1	1506717	1508267	+	XP_002176800.1	PHATRDRAFT_9619	7196178	1224	408	predicted protein		MGD2		Probable monogalactosyldiacylglycerol synthase 2, chloroplastic	GO:0009247,GO:0031969,GO:0046509	glycolipid biosynthetic process|chloroplast membrane|1,2-diacylglycerol 3-beta-galactosyltransferase activity	ko00561	Glycerolipid metabolism	0.739201	-0.435962	1267.73	937.11
chromosome	19	NC_011687.1	390702	392006	+	XP_002183353.1	PHATRDRAFT_2215	7195131	1245	415	predicted protein		DGD1		Digalactosyldiacylglycerol synthase 1, chloroplastic	GO:0005739,GO:0009707,GO:0009809,GO:0009867,GO:0016757,GO:0019375,GO:0031408,GO:0035250,GO:0042550,GO:0046481	mitochondrion|chloroplast outer membrane|lignin biosynthetic process|jasmonic acid mediated signaling pathway|transferase activity, transferring glycosyl groups|galactolipid biosynthetic process|oxylipin biosynthetic process|UDP-galactosyltransferase activity|photosystem I stabilization|digalactosyldiacylglycerol synthase activity	ko00561	Glycerolipid metabolism	0.812529	-0.299509	1770.01	1438.19
chromosome	1	NC_011669.1	2075179	2077566	-	XP_002177439.1	PHATRDRAFT_43116	7196733	2181	726	predicted protein		DGD1		Digalactosyldiacylglycerol synthase 1, chloroplastic	GO:0005739,GO:0009707,GO:0009809,GO:0009867,GO:0016757,GO:0019375,GO:0031408,GO:0035250,GO:0042550,GO:0046481	mitochondrion|chloroplast outer membrane|lignin biosynthetic process|jasmonic acid mediated signaling pathway|transferase activity, transferring glycosyl groups|galactolipid biosynthetic process|oxylipin biosynthetic process|UDP-galactosyltransferase activity|photosystem I stabilization|digalactosyldiacylglycerol synthase activity	ko00561	Glycerolipid metabolism	0.863288	-0.212085	1935.22	1670.66
chromosome	13	NC_011681.1	239722	241108	-	XP_002181685.1	PHATRDRAFT_14125	7202381	1182	394	monogalactosyldiacylglycerol synthase		MGD1		Monogalactosyldiacylglycerol synthase 1, chloroplastic	GO:0008194,GO:0009247,GO:0009536,GO:0009706,GO:0009793,GO:0009941,GO:0010027,GO:0035250,GO:0046509	UDP-glycosyltransferase activity|glycolipid biosynthetic process|plastid|chloroplast inner membrane|embryo development ending in seed dormancy|chloroplast envelope|thylakoid membrane organization|UDP-galactosyltransferase activity|1,2-diacylglycerol 3-beta-galactosyltransferase activity	ko00561	Glycerolipid metabolism	1.07189	0.100163	222.497	238.493
chromosome	5	NC_011673.1	242956	244392	-	XP_002178958.1	PHATRDRAFT_11390	7199896	1200	400	predicted protein		DGD1		Digalactosyldiacylglycerol synthase 1, chloroplastic	GO:0009707,GO:0009877,GO:0019375,GO:0043661,GO:0046481	chloroplast outer membrane|nodulation|galactolipid biosynthetic process|peribacteroid membrane|digalactosyldiacylglycerol synthase activity	ko00561	Glycerolipid metabolism	1.07422	0.103285	367.784	395.08

## Sheet: mannose metabolism genes
seq_type	chromosome	genomic_accession	start	end	strand	product_accession	locus_tag	GeneID	feature_interval_length	product_length	name	symbol	gene_symbol	description	GO_id	GO_term	pathway	pathway_description	FoldChange	log2FoldChange	BaseMean_control_PT_WT	BaseMean_case_PAP_B
chromosome	4	NC_011672.1	268344	269396	-	XP_002178464.1	PHATRDRAFT_44338	7198030	1053	350	predicted protein		MNN10	Probable alpha-1,6-mannosyltransferase MNN10	GO:0000009,GO:0000032,GO:0000136,GO:0000139,GO:0000917,GO:0005789,GO:0006487,GO:0007114	alpha-1,6-mannosyltransferase activity|cell wall mannoprotein biosynthetic process|alpha-1,6-mannosyltransferase complex|Golgi membrane|division septum assembly|endoplasmic reticulum membrane|protein N-linked glycosylation|cell budding	ko00513	Various types of N-glycan biosynthesis	0.764174	-0.388027	1445.4	1104.54
chromosome	1	NC_011669.1	382792	385158	+	XP_002176573.1	PHATRDRAFT_42547	7196253	2367	788	predicted protein		och1	Initiation-specific alpha-1,6-mannosyltransferase	GO:0000009,GO:0000032,GO:0000136,GO:0005789,GO:0006491,GO:0009101,GO:0033164	alpha-1,6-mannosyltransferase activity|cell wall mannoprotein biosynthetic process|alpha-1,6-mannosyltransferase complex|endoplasmic reticulum membrane|N-glycan processing|glycoprotein biosynthetic process|glycolipid 6-alpha-mannosyltransferase activity	0	0	0.883765	-0.178265	327.104	289.083
chromosome	4	NC_011672.1	62053	63636	+	XP_002178158.1	PHATRDRAFT_44264	7197943	1584	527	mannose-6-phosphate isomerase, type	PMI1	PMI2	Mannose-6-phosphate isomerase 2	GO:0000032,GO:0004476,GO:0006486,GO:0008270,GO:0009298,GO:0009646,GO:0009744,GO:0010043,GO:0019853,GO:0033591,GO:0046680,GO:0046686	cell wall mannoprotein biosynthetic process|mannose-6-phosphate isomerase activity|protein glycosylation|zinc ion binding|GDP-mannose biosynthetic process|response to absence of light|response to sucrose|response to zinc ion|L-ascorbic acid biosynthetic process|response to L-ascorbic acid|response to DDT|response to cadmium ion	ko00520,ko00051	Amino sugar and nucleotide sugar metabolism|Fructose and mannose metabolism	1.05691	0.0798508	125.362	132.496
chromosome	11	NC_011679.1	102044	103589	-	XP_002185822.1	PHATR_54621	7204580	1302	433	glycosyl transferase, family 1		ALG11	GDP-Man:Man(3)GlcNAc(2)-PP-Dol alpha-1,2-mannosyltransferase	GO:0004377,GO:0005783,GO:0005789,GO:0006487,GO:0006490,GO:0006970,GO:0009737,GO:0009832,GO:0016021	GDP-Man:Man3GlcNAc2-PP-Dol alpha-1,2-mannosyltransferase activity|endoplasmic reticulum|endoplasmic reticulum membrane|protein N-linked glycosylation|oligosaccharide-lipid intermediate biosynthetic process|response to osmotic stress|response to abscisic acid|plant-type cell wall biogenesis|integral component of membrane	ko00510,ko00513	N-Glycan biosynthesis|Various types of N-glycan biosynthesis	1.45986	0.545829	133.664	195.131
chromosome	23	NC_011691.1	255966	259971	-	XP_002184430.1	PHATRDRAFT_49631	7198288	3945	1314	predicted protein		MNT3	Probable mannosyltransferase MNT3	GO:0000026,GO:0000031,GO:0000032,GO:0005794,GO:0006487,GO:0006493,GO:0016021	alpha-1,2-mannosyltransferase activity|mannosylphosphate transferase activity|cell wall mannoprotein biosynthetic process|Golgi apparatus|protein N-linked glycosylation|protein O-linked glycosylation|integral component of membrane	ko00514	Other types of O-glycan biosynthesis	1.59965	0.677758	129.513	207.176
chromosome	4	NC_011672.1	280880	281854	-	XP_002178469.1	PHATRDRAFT_33757	7198032	975	324	predicted protein		MNN10	Probable alpha-1,6-mannosyltransferase MNN10	GO:0000009,GO:0000032,GO:0000136,GO:0000139,GO:0000917,GO:0005789,GO:0006487,GO:0007114	alpha-1,6-mannosyltransferase activity|cell wall mannoprotein biosynthetic process|alpha-1,6-mannosyltransferase complex|Golgi membrane|division septum assembly|endoplasmic reticulum membrane|protein N-linked glycosylation|cell budding	0	0	2.10794	1.07583	1745.11	3678.58
chromosome	11	NC_011679.1	280077	283174	+	XP_002185676.1	PHATR_52108	7204628	2922	974	glycosyl hydrolase/mannosidase		At5g13980	Probable alpha-mannosidase At5g13980	GO:0004559,GO:0005618,GO:0005773,GO:0005774,GO:0006013,GO:0006517,GO:0009505,GO:0030246,GO:0046872,GO:0048046	alpha-mannosidase activity|cell wall|vacuole|vacuolar membrane|mannose metabolic process|protein deglycosylation|plant-type cell wall|carbohydrate binding|metal ion binding|apoplast	ko00511	Other glycan degradation	2.37872	1.25018	285.593	679.344

## Sheet: LHCX
seq_type	chromosome	genomic_accession	start	end	strand	product_accession	locus_tag	GeneID	feature_interval_length	product_length	name	symbol	gene_symbol	description	GO_id	GO_term	pathway	pathway_description	FoldChange	log2FoldChange	BaseMean_control_PT_WT	BaseMean_case_PAP_B
chromosome	1	NC_011669.1	2471232	2472170	+	XP_002176987.1	PHATRDRAFT_54065	7196604	612	203	protein fucoxanthin chlorophyll a/c protein	Lhcx2	L1818	Chlorophyll a-b binding protein L1818, chloroplastic	GO:0009522,GO:0009523,GO:0009535,GO:0009765,GO:0016021,GO:0016168,GO:0018298,GO:0046872	photosystem I|photosystem II|chloroplast thylakoid membrane|photosynthesis, light harvesting|integral component of membrane|chlorophyll binding|protein-chromophore linkage|metal ion binding	ko00196	Photosynthesis - antenna proteins	0.688465	-0.538545	1401.4	964.814
chromosome	7	NC_011675.1	996410	997124	+	XP_002179760.1	PHATRDRAFT_27278	7200476	630	209	protein fucoxanthin chlorophyll a/c protein	Lhcx1	L1818	Chlorophyll a-b binding protein L1818, chloroplastic	GO:0009522,GO:0009523,GO:0009535,GO:0009765,GO:0016021,GO:0016168,GO:0018298,GO:0046872	photosystem I|photosystem II|chloroplast thylakoid membrane|photosynthesis, light harvesting|integral component of membrane|chlorophyll binding|protein-chromophore linkage|metal ion binding	0	0	0.908942	-0.137741	1253.62	1139.47
chromosome	17	NC_011685.1	53010	53733	+	XP_002182760.1	PHATRDRAFT_38720	7203779	639	212	protein fucoxanthin chlorophyll a/c protein	Lhcx4	FCP	Fucoxanthin-chlorophyll a-c binding protein, chloroplastic	GO:0009523,GO:0009535,GO:0009765,GO:0016021,GO:0016168,GO:0018298,GO:0030076	photosystem II|chloroplast thylakoid membrane|photosynthesis, light harvesting|integral component of membrane|chlorophyll binding|protein-chromophore linkage|light-harvesting complex	0	0	1.00759	0.0109108	3432.1	3458.15
chromosome	5	NC_011673.1	76676	77424	+	XP_002178699.1	PHATRDRAFT_44733	7199712	633	210	protein fucoxanthin chlorophyll a/c protein	Lhcx3	L1818	Chlorophyll a-b binding protein L1818, chloroplastic	GO:0009522,GO:0009523,GO:0009535,GO:0009765,GO:0016021,GO:0016168,GO:0018298,GO:0046872	photosystem I|photosystem II|chloroplast thylakoid membrane|photosynthesis, light harvesting|integral component of membrane|chlorophyll binding|protein-chromophore linkage|metal ion binding	0	0	2.34773	1.23127	91.3233	214.403
